# Supplementary material for: Sex and APOE ε4 Allele Shape Behavioral and Epigenetic Susceptibility to Prenatal Chlorpyrifos Exposure in Mice
Source: Toxics. 2026 Feb 28;14(3):212. doi: 10.3390/toxics14030212 (PMC13029873; doi:10.3390/toxics14030212)
Supplement: Supplementary file 1 [file toxics-14-00212-s001.zip]

Archive with 1 entries (1 files):
- toxics-4131985-supplementary.pdf
